# Supplementary material for: Broad anti-pathogen potential of DEAD box RNA helicase eIF4A-targeting rocaglates
Source: Sci Rep. 2023 Jun 8;13:9297. doi: 10.1038/s41598-023-35765-6 (PMC10250355; doi:10.1038/s41598-023-35765-6)
Supplement: Supplementary file 2 — Supplementary Table S1. [file 41598_2023_35765_MOESM2_ESM.xlsx]

## Sheet: Rocaglate sensitivity
	Pathogen	Rocaglate-associated aa motif	Rocaglates tested	Reference
Sensitive	Candida auris	TPFFQI	CMLD010853 [(-)-methyl rocaglate] CMLD010515 [(-)-RHT] CMLD010518 [rocaglaol] CMLD011167	Iyer et al. 2020
	C. haemulonii C. duobushaemulonii		CMLD010515 [(-)-RHT]
	C. tropicalis	TPYFQI
	Plasmodium sp.	TPYFQV	4′-demethoxy-3′,4′-methylenedioxy- methyl rocaglate Rocaglamide Rocaglates [CR-1-31B and (−)-SDS-1-021]	Phongmaykin et al. 2011, Astelbauer et al. 2012, Langlais et al. 2018
	Spodoptera lituralis		Didesmethylrocaglamide	Nugroho et al. 1997
	Ostrinia nubilalis		Rocaglamide	Ewete et al. 1996
	Helicoverpa armigera			Koul et al. 2004
	Magnaporthe oryzae [Pyricularia oryzae]	TPHFQI	Rocaglamide and rocaglaol	Engelmeier et al. 2000
	Ophiocordyceps sinensis		Aglafoline	Chen et al. 2022
	Peridroma saucia	unknown	Rocaglamide and methyl rocaglate	Satasook 1992 Ishibashi et al. 1993
Resistant	Aglaia sp.	TPLFQM	Only known producers of rocaglamide and over 100 of its derivatives	Iyer et al. 2020
	Ophiocordyceps sp. BRM1	TPGFQI	Aglaia sp. produced rocaglates	Chen et al. 2022
	Candida albicans C. dubliniensis	TPLFQI	CMLD010853 [(-)-methyl rocaglate] CMLD010515 [(-)-RHT]	Iyer et al. 2020
	Entamoeba histolytica		Silvestrol	Chaparro et al. 2020
	C. lusitaniae	TPSFQI	Aglafoline	Drinić et al. 2019
	Leishmania donovani		Silvestrol	Chaparro et al. 2020
