# Supplementary material for: Broad anti-pathogen potential of DEAD box RNA helicase eIF4A-targeting rocaglates
Source: Sci Rep. 2023 Jun 8;13:9297. doi: 10.1038/s41598-023-35765-6 (PMC10250355; doi:10.1038/s41598-023-35765-6)
Supplement: Supplementary file 3 — Supplementary Table S2. [file 41598_2023_35765_MOESM3_ESM.xlsx]

## Sheet: eIF4A motifs
Species	ID	158	159	163	192	195	199	aa pattern	Pathogen (Y/N)	Description	Kingdom	Clade	Rocaglate sensitivity (known)	Rocaglate sensitivity (predicted)
Diplocarpon rosae	PBP27724.1	T	P	A	F	Q	V	TPAFQV	Y	Infects roses (Rosa spp.) and leads to rose black spot disease	Fungi	Opisthokonta
Marssonina coronariae	OWP04325.1	T	P	A	F	Q	V	TPAFQV	Y		Fungi	Opisthokonta
Neurospora crassa	KHE87796.1	T	P	A	F	Q	V	TPAFQV	Y	Not a common pathogen, but can turn pathogenic on certain species of pine	Fungi	Opisthokonta
Purpureocillium lilacinum	XP 018176772.1	T	P	A	F	Q	V	TPAFQV	Y		Fungi	Opisthokonta
Encephalitozoon cuniculi	Q8SQM5.1	T	P	E	F	Q	I	TPEFQI	Y	Important cause of neurologic and renal disease in rabbits, E. cuniculi can also cause disease in immunocompromised people	Fungi	Opisthokonta
Acanthamoeba castellanii	XP004344091.1	T	P	F	F	I	I	TPFFII	Y	Causes keratitis in the eye/cornea	Protist	Amoebozoa		Y
Candida auris	KNE00068.1	T	P	F	F	Q	I	TPFFQI	Y		Fungi	Opisthokonta	Y
Candida glabrata	Q6FQQ6.1	T	P	F	F	Q	I	TPFFQI	Y		Fungi	Opisthokonta		Y
Candida duobushaemulonis	XP_025335048.1	T	P	F	F	Q	I	TPFFQI	Y		Fungi	Opisthokonta	Y
Cryptococcus gattii	XP 003192635.1	T	P	F	F	Q	I	TPFFQI	Y	Rare infection that people can get after breathing in the microscopic fungus. The infection can affect the lungs, central nervous system, or other parts of the body.	Fungi	Opisthokonta		Y
Cryptosporidium hominis	XP667337.1	T	P	F	F	Q	I	TPFFQI	Y	Obligate parasite of humans that can colonize the gastrointestinal tract resulting in the gastroenteritis and diarrhea characteristic of cryptosporidiosis	Protist	Alveolata		Y
Cryptosporidium parvum	XP001388148.1	T	P	F	F	Q	I	TPFFQI	Y	idem	Protist	Alveolata		Y
Cryptosporidium tyzzeri	TRY53453.1	T	P	F	F	Q	I	TPFFQI	Y	idem	Protist	Alveolata		Y
Debaryomyces hansenii	Q6BRN4.1	T	P	F	F	Q	I	TPFFQI	Y	Also known as Candida famata, it accounts for up to 2% of invasive candidiasis	Fungi	Opisthokonta		Y
Echinococcus granulosus	CDS24381.1	T	P	F	F	Q	I	TPFFQI	Y	E. multilocularis, along with other members of the Echinococcus genus (especially E. granulosus), produce diseases known as echinococcosis	Animal	Opisthokonta		Y
Echinococcus multilocularis	CDI97705.1	T	P	F	F	Q	I	TPFFQI	Y	E. multilocularis, along with other members of the Echinococcus genus (especially E. granulosus), produce diseases known as echinococcosis	Animal	Opisthokonta		Y
Eremothecium gossypii	Q75BL8.1	T	P	F	F	Q	I	TPFFQI	Y	Causes stigmatomycosis in cotton	Fungi	Opisthokonta		Y
Lodderomyces elongisporus	XP 001526581.1	T	P	F	F	Q	I	TPFFQI	Y	Bloodstream pathogen of greater clinical significance	Fungi	Opisthokonta		Y
Meyerozyma guilliermondii	XP 001487176.1	T	P	F	F	Q	I	TPFFQI	Y	Also known as Candida guilliermondii has been isolated from numerous human infections, mostly of cutaneous origin, if only from immunosuppressed patients.	Fungi	Opisthokonta		Y
Opisthorchis viverrini	OON13846.1	T	P	F	F	Q	I	TPFFQI	Y	Food-borne trematode parasite from the family Opisthorchiidae that infects the bile duct	Animal	Opisthokonta		Y
Schistocephalus solidus	JAP50309.0	T	P	F	F	Q	I	TPFFQI	Y	Tapeworm of fish, fish-eating birds and rodents	Animal	Opisthokonta		Y
Schistosoma bovis	RTG86227.0	T	P	F	F	Q	I	TPFFQI	Y	Blood fluke that causes intestinal schistosomiasis in ruminants	Animal	Opisthokonta		Y
Schistosoma mansoni	XP_018645905.1	T	P	F	F	Q	I	TPFFQI	Y		Animal	Opisthokonta		Y
Teladorsagia circumcincta	PIO71764.0	T	P	F	F	Q	I	TPFFQI	Y	Nematode that is one of the most important parasites of sheep and goats	Animal	Opisthokonta		Y
Trichuris trichiura	CDW57909.0	T	P	F	F	Q	I	TPFFQI	Y	Parasitic roundworm (a type of helminth) that causes trichuriasis (a type of helminthiasis which is one of the neglected tropical diseases) when it infects a human large intestine	Animal	Opisthokonta		Y
Wickerhamomyces ciferrii	XP 011273420.1	T	P	F	F	Q	I	TPFFQI	Y	Opportunistic pathogen in animals and humans	Fungi	Opisthokonta		Y
Babesia sp.Xinjiang	XP028872273.1	T	P	F	F	Q	V	TPFFQV	Y		Protist	Alveolata		Y
Echinococcus multilocularis	CAC18543.1	T	P	F	F	Q	V	TPFFQV	Y	E. multilocularis, along with other members of the Echinococcus genus (especially E. granulosus), produce diseases known as echinococcosis	Animal	Opisthokonta		Y
Hymenolepis microstoma	CUU98559.0	T	P	F	F	Q	V	TPFFQV	Y	Rodent tapeworm, an intestinal dwelling parasite	Animal	Opisthokonta		Y
Lepeophtheirus salmonis	ACO12283.0	T	P	F	F	Q	V	TPFFQV	Y	A sea louse, a parasite living mostly on salmon, particularly on Pacific and Atlantic salmon, and sea trout	Animal	Opisthokonta		Y
Lichtheimia ramosa	CDS10520.1	T	P	F	F	Q	V	TPFFQV	Y	Mucormycosis due to Lichtheimia ramosa is an infrequent opportunistic infection that can potentially be angioinvasive	Fungi	Opisthokonta		Y
Lucilia cuprina	XP23297017.1	T	P	F	F	Q	V	TPFFQV	Y	Australian sheep blowfly – causes "sheep strike"'. The female fly locates a sheep in which she lays her eggs, and the emerging larvae cause large lesions on the sheep, which may prove to be fatal.	Animal	Opisthokonta		Y
Pichia Kudriavzevii	OUT23588.1	T	P	F	F	Q	V	TPFFQV	Y	Same as Candida krusei	Fungi	Opisthokonta		Y
Rhizopus delemar	EIE77597.1	T	P	F	F	Q	V	TPFFQV	Y	Emerging fungal pathogen causing devastating mucormycosis in immunocompromised individuals	Fungi	Opisthokonta		Y
Cryptococcus neoformans	OWZ69046.1	T	P	F	F	S	I	TPFFSI	Y	Infections are rare in people who are otherwise healthy; most cases occur in people who have weakened immune systems, particularly those who have advanced HIV/AIDS	Fungi	Opisthokonta		Y
Ophiocordyceps sp. BRM1	EFCC7287	T	P	G	F	Q	I	TPGFQI	Y	Agalia sp. parasite	Fungi	Opisthokonta	Y
Aphanomyces astaci	XP009825545.1	T	P	G	F	Q	V	TPGFQV	Y	Emerging infectious pathogen affecting freshwater crayfish worldwide and is responsible for one of the most severe wildlife pandemics ever reported.	Protist	Stramenopila
Aphanomyces invadans	XP008876208.1	T	P	G	F	Q	V	TPGFQV	Y	Causes red spot disease, or epizootic ulcerative syndrome, in many species of fish	Protist	Stramenopila
Phytophthora infestans	XP002997444.1	T	P	G	F	Q	V	TPGFQV	Y	Causes the serious potato and tomato disease known as late blight or potato blight	Protist	Stramenopila
Phytophthora nicotianae	KUF77607.1	T	P	G	F	Q	V	TPGFQV	Y	Phytophthora nicotianae has a wide host range, affecting agriculture rich areas all over the world. Major pathogen of ornamentals, tobacco, and tomato.	Protist	Stramenopila
Phytophthora palmivora	POM77774.1	T	P	G	F	Q	V	TPGFQV	Y	Causes bud-rot of palms, fruit-rot or kole-roga of coconut and areca nut	Protist	Stramenopila
Phytophthora parasitica	ETO61924.1	T	P	G	F	Q	V	TPGFQV	Y	Soilborne pathogen with a wide range of host plants	Protist	Stramenopila
Plasmopara halstedii	XP024576048.1	T	P	G	F	Q	V	TPGFQV	Y	Plant pathogen infecting sunflowers	Protist	Stramenopila
Pythium insidiosum	GAX93656.1	T	P	G	F	Q	V	TPGFQV	Y	Pathogen of mammals in tropical and subtropical regions	Protist	Stramenopila
Saprolegnia diclina	XP008605124.1	T	P	G	F	Q	V	TPGFQV	Y	‘Saprolegnia infections’ affecting aquatic stages of several amphibian species	Protist	Stramenopila
Saprolegnia parasitica	XP012194524.1	T	P	G	F	Q	V	TPGFQV	Y	Freshwater fish pathogen predominant in farmed salmon populations	Protist	Stramenopila
Aspergillus nidulans	Q5B948.2	T	P	H	F	Q	I	TPHFQI	Y	Opportunistic human pathogen	Fungi	Opisthokonta
Aspergillus niger	A2QEN5.1	T	P	H	F	Q	I	TPHFQI	Y	Causes black mold on certain fruits and vegetables such as grapes, apricots, onions, and peanuts, and is a common contaminant of food	Fungi	Opisthokonta
Blastomyces dermatitidis	EEQ88555.1	T	P	H	F	Q	I	TPHFQI	Y	Causal agent of blastomycosis, an invasive and often serious fungal infection found occasionally in humans and other animals	Fungi	Opisthokonta
Botrytis cinerea	A6RJ45.1	T	P	H	F	Q	I	TPHFQI	Y	Necrotrophic fungus that affects many plant species, although its most notable hosts may be wine grapes	Fungi	Opisthokonta
Coccidioides posadasii	KMM69614.1	T	P	H	F	Q	I	TPHFQI	Y	Causes Valley Fever (Coccidioidomycosis)	Fungi	Opisthokonta
Diplodia seriata	KKY26100.1	T	P	H	F	Q	I	TPHFQI	Y	Causes bot canker of grapevine in Mexico	Fungi	Opisthokonta
Erysiphe pulchra	POS86808.1	T	P	H	F	Q	I	TPHFQI	Y	Causes powedery mildew on ornamental plants	Fungi	Opisthokonta
Histoplasma capsulatum	XP 001540433.1	T	P	H	F	Q	I	TPHFQI	Y	Model pathogen for the study of invasive mycotic disease	Fungi	Opisthokonta
Lomentospora prolificans	PKS12036.1	T	P	H	F	Q	I	TPHFQI	Y	Emerging opportunistic fungal pathogen that causes a wide variety of infections in immunologically normal and immunosuppressed people and animals. It is resistant to most antifungal drugs and infections are often fatal.	Fungi	Opisthokonta
Microsporum canis	XP 002844208.1	T	P	H	F	Q	I	TPHFQI	Y	Infects the upper, dead layers of skin on domesticated cats, and occasionally dogs and humans	Fungi	Opisthokonta
Neurospora crassa	Q7RV88.2	T	P	H	F	Q	I	TPHFQI	Y		Fungi	Opisthokonta
Ophiocordyceps sinensis	EFCC7287	T	P	H	F	Q	I	TPHFQI	Y	Phantom' ant fungus	Fungi	Opisthokonta	N
Parastagonospora nodorum	Q0UU86.1	T	P	H	F	Q	I	TPHFQI	Y	Major fungal pathogen of wheat, causing the disease Septoria nodorum blotch	Fungi	Opisthokonta
Pneumocystis carinii	XP_018227286.1	T	P	H	F	Q	I	TPHFQI	Y	Cause of diffuse pneumonia in immunocompromised hosts	Fungi	Opisthokonta
Purpureocillium lilacinum	XP 018179910.1	T	P	H	F	Q	I	TPHFQI	Y	P. lilacinum mainly presents as soft-tissue, pulmonary or disseminated infection in immunocompromised patients	Fungi	Opisthokonta
Pyricularia oryzae	XP003711015.1	T	P	H	F	Q	I	TPHFQI	Y	Blast rice fungus	Fungi	Opisthokonta	Y
Sclerotinia borealis	ESZ99236.1	T	P	H	F	Q	I	TPHFQI	Y	Psychrophilic plant pathogen infecting barley, rye and wheat	Fungi	Opisthokonta
Sclerotinia sclerotiorum	XP 001594651.1	T	P	H	F	Q	I	TPHFQI	Y	Causes Sclerotinia stem rot, or simply white mold. Common beans are also very susceptible to white mold	Fungi	Opisthokonta
Trichophyton equinum	EGE06361.1	T	P	H	F	Q	I	TPHFQI	Y	Causes ringworm in horses and donkeys, and occasionally	Fungi	Opisthokonta
Aedes aegypti	XP1656676.1	T	P	H	F	Q	V	TPHFQV	Y	Yellow fever mosquito	Animal	Opisthokonta
Aedes albopictus	XP29728367.1	T	P	H	F	Q	V	TPHFQV	Y	Asian tiger mosquito	Animal	Opisthokonta
Cystoisospora suis	PHJ15715.1	T	P	H	F	Q	V	TPHFQV	Y	Common pathogen in suckling piglets worldwide with high prevalence rates resulting in diarrhea	Protist	Alveolata
Diplocarpon rosae	PBP22873.1	T	P	H	F	Q	V	TPHFQV	Y		Fungi	Opisthokonta
Marssonina coronariae	OWP01982.1	T	P	H	F	Q	V	TPHFQV	Y	Apple blotch disease causes severe premature defoliation, and is widely distributed in Korea	Fungi	Opisthokonta
Toxoplasma gondii	KAF4638795.1	T	P	H	F	Q	V	TPHFQV	Y		Protist	Alveolata
Giardia muris	TNJ26185.1	T	P	I	F	H	L	TPIFHL	Y	idem in mice	Protist	Metamonada
Schistosoma japonicum	TNN15675.0	T	P	I	F	Q	I	TPIFQI	Y	One of the major infectious agents of schistosomiasis	Animal	Opisthokonta
Blumeria graminis	CCU78986.1	T	P	L	F	Q	I	TPLFQI	Y	Causes powdery mildew on grasses, including cereals	Fungi	Opisthokonta
Candida albicans	P87206.1	T	P	L	F	Q	I	TPLFQI	Y		Fungi	Opisthokonta	N
Candida dubliniensis	XP_002416802.1	T	P	L	F	Q	I	TPLFQI	Y	Opportunistic pathogen originally isolated from AIDS patients. It is also occasionally isolated from immunocompetent individuals	Fungi	Opisthokonta	N
Clonorchis sinensis	RJW60340.1	T	P	L	F	Q	I	TPLFQI	Y	River fluke that causes clonorchiasis, which can lead to jaundice, indigestion, biliary inflammation, bile duct obstruction, and even liver cirrhosis, cholangiocarcinoma, and hepatic carcinoma	Animal	Opisthokonta
Cryptotermes secundus	XP23721416.1	T	P	L	F	Q	I	TPLFQI	Y	Drywood termite	Animal	Opisthokonta
Entamoeba Histolytica	EMD45802.1	T	P	L	F	Q	I	TPLFQI	Y	Causes amebiasis, the most severe disease caused by protozoans. It afflicts the human intestine and is the second leading cause of death among parasitic diseases	Protist	Amoebozoa	N
Hymenolepis microstoma	CDS27603.1	T	P	L	F	Q	I	TPLFQI	Y	Rodent tapeworm, is an intestinal dwelling parasite	Animal	Opisthokonta
Paragonimus westermani	KAA3674464.1	T	P	L	F	Q	I	TPLFQI	Y	Major species of lung fluke that infects humans, causing paragonimiasis	Animal	Opisthokonta
Schistocephalus solidus	JAP38783.1	T	P	L	F	Q	I	TPLFQI	Y	Tapeworm of fish, fish-eating birds and rodents	Animal	Opisthokonta
Schistosoma mansoni	XP_018649628.1	T	P	L	F	Q	I	TPLFQI	Y		Animal	Opisthokonta
Tritrichomonas foetus	OHT17666.1	T	P	L	F	Q	I	TPLFQI	Y	Pathogen of the bovine reproductive tract as well as the intestinal tract of cats	Protist	Metamonada
Helopeltis theivora	QES71282.1	T	P	L	F	Q	V	TPLFQV	Y	Tea mosquito bug	Animal	Opisthokonta
Trichinella nativa	OUC48572.1	T	P	L	F	Q	V	TPLFQV	Y	Trichinosis in Arctic regions	Animal	Opisthokonta
Trichinella papuae	KRZ71367.1	T	P	L	F	Q	V	TPLFQV	Y	Trichinosis in Thailand	Animal	Opisthokonta
Trichinella pseudospiralis	KRZ38534.1	T	P	L	F	Q	V	TPLFQV	Y	Trichinosis in birds	Animal	Opisthokonta
Trichinella spiralis	KRY38593.1	T	P	L	F	Q	V	TPLFQV	Y	Nematode parasite, occurring in rodents, pigs, bears, hyenas and humans, responsible for trichinosis	Animal	Opisthokonta
Trichinella zimbabwensis	KRZ07373.1	T	P	L	F	Q	V	TPLFQV	Y	Trichinosis in crocodiles	Animal	Opisthokonta
Trichuris trichiura	CDW52649.1	T	P	L	F	Q	V	TPLFQV	Y	Trichinosis	Animal	Opisthokonta
Ascaris suum	F1KY60	T	P	N	F	Q	V	TPNFQV	Y	parasitic nematode that causes ascariasis in pigs	Animal	Opisthokonta
Aspergillus clavatus	A1CJT5.1	T	P	Q	F	Q	I	TPQFQI	Y	Ocasionally pathogenic to humans and animals	Fungi	Opisthokonta
Aspergillus fischeri	A1D7N3.1	T	P	Q	F	Q	I	TPQFQI	Y	Plant pathogen, mostly found in canned foods	Fungi	Opisthokonta
Aspergillus fumigatus	Q4WX43.1	T	P	Q	F	Q	I	TPQFQI	Y	Can cause disease in individuals with an immunodeficiency.	Fungi	Opisthokonta
Marssonina brunnea	XP 007292698.1	T	P	Q	F	Q	I	TPQFQI	Y	Causal agent of Marssonina leaf spot on poplar that results in defoliation	Fungi	Opisthokonta
Zopfia rhizophila	KAF2187765.1	T	P	Q	F	Q	I	TPQFQI	Y	Plant pathogen that causes Zopfia root rot in asparagus.	Fungi	Opisthokonta
Bactrocera latifrons	XP18797406.1	T	P	Q	F	Q	V	TPQFQV	Y	Oriental fruit fly	Animal	Opisthokonta
Clavispora lusitaniae	XP 002618520.1	T	P	S	F	Q	I	TPSFQI	Y	Opportunistic pathogen	Fungi	Opisthokonta		N
Leishmania braziliensis	AAA80219.1	T	P	S	F	Q	I	TPSFQI	Y	Causes leishmaniasis	Protist	Discoba		N
Leishmania donovani	CBZ31166.1	T	P	S	F	Q	I	TPSFQI	Y	idem	Protist	Discoba	N
Leishmania infantum	XP001462693.1	T	P	S	F	Q	I	TPSFQI	Y	idem	Protist	Discoba		N
Leishmania major	O62591.1	T	P	S	F	Q	I	TPSFQI	Y	idem	Protist	Discoba		N
Leishmania panamensis	XP010696717.1	T	P	S	F	Q	I	TPSFQI	Y	idem	Protist	Discoba		N
Leishmania tarentolae	GET85431.1	T	P	S	F	Q	I	TPSFQI	Y	idem	Protist	Discoba		N
Leishmania tropica	ATG71349.1	T	P	S	F	Q	I	TPSFQI	Y	idem	Protist	Discoba		N
Giardia lamblia	XP001708497.1	T	P	S	S	G	F	TPSSGF	Y	idem	Protist	Metamonada		N
Giardia intestinalis	EES99968.1	T	P	S	Y	S	F	TPSYSF	Y	Flagellated parasitic microorganism that colonizes and reproduces in the small intestine, causing a diarrheal condition known as giardiasis	Protist	Metamonada		N
Trypanosoma brucei	XP803774.1	T	P	V	F	Q	I	TPVFQI	Y	Causes African trypanosomiasis, or sleeping sickness	Protist	Discoba
Trypanosoma congolense	CCC92759.1	T	P	V	F	Q	I	TPVFQI	Y	Major pathogen responsible for the disease nagana in cattle and other animals including sheep, pigs, goats, horses and camels	Protist	Discoba
Trypanosoma cruzi	EKG05511.1	T	P	V	F	Q	I	TPVFQI	Y	Causes Chagas disease	Protist	Discoba
Trypanosoma gambiense	XP011776445.1	T	P	V	F	Q	I	TPVFQI	Y	Causes sleeping sickness	Protist	Discoba
Trypanosoma grayi	XP009307243.1	T	P	V	F	Q	I	TPVFQI	Y	Extracellular parasite of the bloodstream of crocodiles	Protist	Discoba
Trypanosoma vivax	CCC50343.1	T	P	V	F	Q	I	TPVFQI	Y	Causes animal trypanosomiasis, affecting cattle or wild mammals such as the nyala	Protist	Discoba
Trypanosoma conorhini	XP029228487.1	T	P	V	F	Q	V	TPVFQV	Y	Infects mammals	Protist	Discoba
Candida tropicalis	XP 002550138.1	T	P	Y	F	Q	I	TPYFQI	Y		Fungi	Opisthokonta
Hepatocystis sp.	VWU52538.1	T	P	Y	F	Q	I	TPYFQI	Y	Old world primate (Piliocolobus tephrosceles) endoparasite that can cause anemia	Protist	Alveolata
Metschnikowia bicuspidata	XP 018714753.1	T	P	Y	F	Q	I	TPYFQI	Y	Parasite of brine shrimp	Fungi	Opisthokonta
Acyrthosiphon pisum	XP8184766.1	T	P	Y	F	Q	V	TPYFQV	Y	Pea aphid	Animal	Opisthokonta
Amyelois transitella	XP13188824.1	T	P	Y	F	Q	V	TPYFQV	Y	Navel orangeworm	Animal	Opisthokonta
Aphis craccivora	KAF0768182.1	T	P	Y	F	Q	V	TPYFQV	Y	Cowpea aphid	Animal	Opisthokonta
Aphis gossypii	XP27851034.1	T	P	Y	F	Q	V	TPYFQV	Y	Cotton aphid	Animal	Opisthokonta
Babesia ovata	XP028867194.1	T	P	Y	F	Q	V	TPYFQV	Y	Intraerythrocytic protozoan parasite of cattle	Protist	Alveolata
Bactrocera dorsalis	JAC38947.1	T	P	Y	F	Q	V	TPYFQV	Y	Oriental fruit fly	Animal	Opisthokonta
Bactrocera oleae	XP14098551.1	T	P	Y	F	Q	V	TPYFQV	Y	Fruit fly (olive trees)	Animal	Opisthokonta
Brettanomyces bruxellensis	EIF48346.1	T	P	Y	F	Q	V	TPYFQV	Y	Detain the molecular basis to produce compounds that are detrimental for the organoleptic quality of the wine, including some classes of volatile phenols that derive from the sequential bioconversion of specific hydroxycinnamic acids such as ferulate and p-coumarate	Fungi	Opisthokonta
Caligus clemensi	ACO15550.1	T	P	Y	F	Q	V	TPYFQV	Y	Salmon louse	Animal	Opisthokonta
Cephus cinctus	XP15601897.1	T	P	Y	F	Q	V	TPYFQV	Y	Wheat stem sawfly	Animal	Opisthokonta
Ceratitis capitata	XP4519345.1	T	P	Y	F	Q	V	TPYFQV	Y	Mediterranean fruit fly	Animal	Opisthokonta
Diuraphis noxia	XP15368344.1	T	P	Y	F	Q	V	TPYFQV	Y	Russian wheat aphid	Animal	Opisthokonta
Galleria mellonella	XP26757469.1	T	P	Y	F	Q	V	TPYFQV	Y	Greater wax moth is well known for its parasitization of honeybees and their hives	Animal	Opisthokonta
Glossina morsitans	ADD19944.1	T	P	Y	F	Q	V	TPYFQV	Y	Major vector of Trypanosoma brucei rhodesiense	Animal	Opisthokonta
Glyphodes caesalis	QHI42029.1	T	P	Y	F	Q	V	TPYFQV	Y	Jack fruit moth	Animal	Opisthokonta
Helicoverpa armigera	XP21183985.1	T	P	Y	F	Q	V	TPYFQV	Y	Cotton bollworm	Animal	Opisthokonta	Y
Melanaphis sacchari	XP25190654.1	T	P	Y	F	Q	V	TPYFQV	Y	Sugarcane aphid	Animal	Opisthokonta
Myzus persicae	XP22170858.1	T	P	Y	F	Q	V	TPYFQV	Y	Green peach aphid; also acts as a vector for the transport of plant viruses such as cucumber mosaic virus (CMV), potato virus Y (PVY) and tobacco etch virus (TEV)	Animal	Opisthokonta
Ostrinia furnacalis	XP28162699.1	T	P	Y	F	Q	V	TPYFQV	Y	Asian corn borer	Animal	Opisthokonta	Y
Pieris rapae	XP22124547.1	T	P	Y	F	Q	V	TPYFQV	Y	Cabbage butterfly	Animal	Opisthokonta
Plasmodium berghei	SCM18391.1	T	P	Y	F	Q	V	TPYFQV	Y	Parasite that causes malaria in certain rodents	Protist	Alveolata	y
Plasmodium chabaudi	SCM10246.1	T	P	Y	F	Q	V	TPYFQV	Y	idem	Protist	Alveolata	y
Plasmodium falciparum	ABI18354.1	T	P	Y	F	Q	V	TPYFQV	Y	Deadliest species of Plasmodium that causes malaria in humans	Protist	Alveolata	y
Plasmodium fragile	XP012338130.1	T	P	Y	F	Q	V	TPYFQV	Y	Infects primates	Protist	Alveolata	y
Plasmodium gaboni	XP018639738.1	T	P	Y	F	Q	V	TPYFQV	Y	idem	Protist	Alveolata	y
Plasmodium gallinaceum	XP028527699.1	T	P	Y	F	Q	V	TPYFQV	Y	Causes malaria in poultry	Protist	Alveolata	y
Plasmodium inui	XP008813934.1	T	P	Y	F	Q	V	TPYFQV	Y	Causes malaria in Old World monkeys	Protist	Alveolata	y
Plasmodium knowlesi	OTN65663.1	T	P	Y	F	Q	V	TPYFQV	Y	Causes malaria in humans and other primates	Protist	Alveolata	y
Plasmodium malariae	XP028863163.1	T	P	Y	F	Q	V	TPYFQV	Y	Causes malaria in humans	Protist	Alveolata	y
Plasmodium ovale	SCP05595.1	T	P	Y	F	Q	V	TPYFQV	Y	Causes tertian malaria in humans	Protist	Alveolata	y
Plasmodium reichenowi	CDO67151.1	T	P	Y	F	Q	V	TPYFQV	Y	Causes malaria in chimpanzees	Protist	Alveolata	y
Plasmodium relictum	XP028534238.1	T	P	Y	F	Q	V	TPYFQV	Y	The most common cause of malaria in birds	Protist	Alveolata	y
Plasmodium vinckeivinckei	XP008622240.1	T	P	Y	F	Q	V	TPYFQV	Y	Infects both vertebrates and insects	Protist	Alveolata	y
Plasmodium vivax	VUZ97657.1	T	P	Y	F	Q	V	TPYFQV	Y	The most frequent and widely distributed cause of recurring malaria	Protist	Alveolata	y
Plasmodium Yoelii	ETB63014.1	T	P	Y	F	Q	V	TPYFQV	Y	Has both vertebrate and insect hosts	Protist	Alveolata	y
Plutella xylostella	NP1296045.1	T	P	Y	F	Q	V	TPYFQV	Y	Cabbage moth	Animal	Opisthokonta
Procambarus clarkii	QDE54940.1	T	P	Y	F	Q	V	TPYFQV	Y	Red swamp crayfish	Animal	Opisthokonta
Rhagoletis zephyria	XP17469413.1	T	P	Y	F	Q	V	TPYFQV	Y	Tephritid fruit fly that infests snowberries	Animal	Opisthokonta
Rhopalosiphum maidis	XP26808499.1	T	P	Y	F	Q	V	TPYFQV	Y	Corn leaf aphid	Animal	Opisthokonta
Riptortus pedestris	BAN20868.1	T	P	Y	F	Q	V	TPYFQV	Y	Bean bug	Animal	Opisthokonta
Ustilago maydis	Q4P331.1	T	P	Y	F	Q	V	TPYFQV	Y	Causes corn smut	Fungi	Opisthokonta
Anastrepha fraterculus	SRP157027	T	P	Y	F	Q	V	TPYFQV	Y	South American fruit fly	Animal	Opisthokonta
Danio rerio	NP957372.1	T	P	F	F	Q	V	TPFFQV	N	Zebrafish	Animal	Opisthokonta
Cordyceps javanica	TQW02079.1	T	P	A	F	Q	V	TPAFQV	N	Beneficial entomopathogen to fight white flies and other pests	Fungi	Opisthokonta
Morchella conica	RPB09700.1	T	P	A	F	Q	V	TPAFQV	N		Fungi	Opisthokonta
Neurospora tetrasperma	EGZ75160.1	T	P	A	F	Q	V	TPAFQV	N		Fungi	Opisthokonta
Pochonia chlamydosporia	XP 018142476.1	T	P	A	F	Q	V	TPAFQV	N	Egg parasite of root-knot and cyst nematodes able to colonize the roots of several plant species – commercially being developed as a biological pesticide	Fungi	Opisthokonta
Rhizophagus irregularis	XP 025166383.1	T	P	C	F	H	L	TPCFHL	N		Fungi	Opisthokonta
Streblomastix strix	KAA6383825.1	T	P	D	F	K	I	TPDFKI	N		Protist	Metamonada
Bos taurus	Q3SZ54.1	T	P	F	F	Q	I	TPFFQI	N	Cow	Animal	Opisthokonta
Callipepla squamata	OXB62128.0	T	P	F	F	Q	I	TPFFQI	N	Scaled quail	Animal	Opisthokonta
Camelus dromedarius	KAB1283485.0	T	P	F	F	Q	I	TPFFQI	N	Dromedary	Animal	Opisthokonta
Castor canadensis	JAV42908.1	T	P	F	F	Q	I	TPFFQI	N	North American beaver	Animal	Opisthokonta
Colinus virginianus	OXB82458.0	T	P	F	F	Q	I	TPFFQI	N	Virginia quail	Animal	Opisthokonta
Cricetulus griseus	RLQ54821.0	T	P	F	F	Q	I	TPFFQI	N	Chinese hamster	Animal	Opisthokonta
Cryptomonas paramecium	XP003239737.1	T	P	F	F	Q	I	TPFFQI	N		Protist	Cryptophyta
Cyprinus carpio	KTG01956.0	T	P	F	F	Q	I	TPFFQI	N	Carp	Animal	Opisthokonta
Danionella translucida	TRY99982.1	T	P	F	F	Q	I	TPFFQI	N	Cyprinid (fish)	Animal	Opisthokonta
Gallus gallus	Q8JFP1.1	T	P	F	F	Q	I	TPFFQI	N	Chicken	Animal	Opisthokonta
Hemiselmis andersenii	XP001712331.1	T	P	F	F	Q	I	TPFFQI	N		Protist	Cryptophyta
Homo sapiens	NP1407.1	T	P	F	F	Q	I	TPFFQI	N	Human	Animal	Opisthokonta
Kluyveromyces lactis	Q6CXT4.1	T	P	F	F	Q	I	TPFFQI	N		Fungi	Opisthokonta
Labeo rohita	RXN35354.0	T	P	F	F	Q	I	TPFFQI	N	Carp family	Animal	Opisthokonta
Macaca fascicularis	Q4R4Y9.1	T	P	F	F	Q	I	TPFFQI	N	Long-tailed macaque or cynomolgus monkey	Animal	Opisthokonta
Melospiza melodia maxima	KAF2975695.0	T	P	F	F	Q	I	TPFFQI	N	Song sparrow	Animal	Opisthokonta
Micrurus fulvius	JAB54310.1	T	P	F	F	Q	I	TPFFQI	N	Coral snake or American cobra	Animal	Opisthokonta
Mus musculus	NP1152847.1	T	P	F	F	Q	I	TPFFQI	N	Mouse	Animal	Opisthokonta
Neotoma lepida	OBS66620.1	T	P	F	F	Q	I	TPFFQI	N	Desert wood rat	Animal	Opisthokonta
Oryctolagus cuniculus	P29562.2	T	P	F	F	Q	I	TPFFQI	N	European rabbit	Animal	Opisthokonta
Pan troglodytes	A5A6N4.1	T	P	F	F	Q	I	TPFFQI	N	Chimpanzee	Animal	Opisthokonta
Poeciliopsis prolifica	JAO34081.1	T	P	F	F	Q	I	TPFFQI	N	Blackstripe livebearer (fish)	Animal	Opisthokonta
Pongo abelii	Q5R5F5.1	T	P	F	F	Q	I	TPFFQI	N	Sumatran orangutan	Animal	Opisthokonta
Pyropia yezoensis	ACJ22452.1	T	P	F	F	Q	I	TPFFQI	N		Protist	Rhodophyta
Rattus norvegicus	NP955404.1	T	P	F	F	Q	I	TPFFQI	N	Rat	Animal	Opisthokonta
Saccharomyces cerevisiae	EDV13137.1	T	P	F	F	Q	I	TPFFQI	N		Fungi	Opisthokonta
Scheffersomyces stipitis	XP 001387376.1	T	P	F	F	Q	I	TPFFQI	N		Fungi	Opisthokonta
Suhomyces tanzawaensis	XP 020062728.1	T	P	F	F	Q	I	TPFFQI	N		Fungi	Opisthokonta
Thecamonas trahens	XP013753804.1	T	P	F	F	Q	I	TPFFQI	N		Protist	Apusomonada
Xenopus laevis	NP1085314.1	T	P	F	F	Q	I	TPFFQI	N	African clawed frog	Animal	Opisthokonta
Xenopus tropicalis	NP1011139.1	T	P	F	F	Q	I	TPFFQI	N	Western clawed frog	Animal	Opisthokonta
Antheraea pernyi	AGK45314.1	T	P	F	F	Q	V	TPFFQV	N	Chinese (oak) tussar moth	Animal	Opisthokonta
Bombyx mori	NP1106217.1	T	P	F	F	Q	V	TPFFQV	N	Domestic silk moth	Animal	Opisthokonta
Bos taurus	NP1039653.1	T	P	F	F	Q	V	TPFFQV	N	Cow	Animal	Opisthokonta
Esox lucius	ACO14349.0	T	P	F	F	Q	V	TPFFQV	N	Northern pike	Animal	Opisthokonta
Eumeta japonica	GBP59319.1	T	P	F	F	Q	V	TPFFQV	N	Bagworm moth (NOW Eumeta variegata)	Animal	Opisthokonta
Gallus gallus	Q5ZM36.1	T	P	F	F	Q	V	TPFFQV	N	Chicken	Animal	Opisthokonta
Macaca fascicularis	Q4R3Q1.3	T	P	F	F	Q	V	TPFFQV	N	Long-tailed macaque or cynomolgus monkey	Animal	Opisthokonta
Mus musculus	NP619610.1	T	P	F	F	Q	V	TPFFQV	N	Mouse	Animal	Opisthokonta
Nematostella vectensis	XP32243208.1	T	P	F	F	Q	V	TPFFQV	N	Starlet sea anemone	Animal	Opisthokonta
Papilio polytes	NP1298465.1	T	P	F	F	Q	V	TPFFQV	N	Swallowtail butterfly	Animal	Opisthokonta
Papilio xuthus	NP1298956.1	T	P	F	F	Q	V	TPFFQV	N	Asian swallowtail	Animal	Opisthokonta
Porphyridium purpureum	KAA8499240.1	T	P	F	F	Q	V	TPFFQV	N		Protist	Rhodophyta
Rattus norvegicus	NP1093628.1	T	P	F	F	Q	V	TPFFQV	N	Rat	Animal	Opisthokonta
Rhodotorula toruloides	CDR48516.1	T	P	F	F	Q	V	TPFFQV	N		Fungi	Opisthokonta
Salmo salar	NP1134430.1	T	P	F	F	Q	V	TPFFQV	N	Salmon	Animal	Opisthokonta
Strongylocentrotus purpuratus	NP1091916.1	T	P	F	F	Q	V	TPFFQV	N	Purple sea urchin	Animal	Opisthokonta
Sus scrofa	NP1093663.1	T	P	F	F	Q	V	TPFFQV	N	Wild boar	Animal	Opisthokonta
Taeniopygia guttata	B5FZY7.1	T	P	F	F	Q	V	TPFFQV	N	Zebra finch	Animal	Opisthokonta
Xenopus tropicalis	B7ZTW1.1	T	P	F	F	Q	V	TPFFQV	N	Western clawed frog	Animal	Opisthokonta
Xenopus laevis	O42226.1	T	P	F	F	Q	V	TPFFQV	N	African clawed frog	Animal	Opisthokonta
Zancudomyces culisetae	OMH84726.1	T	P	F	F	Q	V	TPFFQV	N		Fungi	Opisthokonta
Caenorhabditis elegans	NP1022623.1	T	P	G	F	Q	V	TPGFQV	N	Free-living nematode	Animal	Opisthokonta
Yarrowia lipolytica	XP 501158.1	T	P	H	F	P	I	TPHFPI	N		Fungi	Opisthokonta
Aspergillus kawachii	GAA84435.1	T	P	H	F	Q	I	TPHFQI	N		Fungi	Opisthokonta
Aspergillus oryzae	Q2UPY3.1	T	P	H	F	Q	I	TPHFQI	N		Fungi	Opisthokonta
Chaetomium globosum	Q2HFP1.1	T	P	H	F	Q	I	TPHFQI	N		Fungi	Opisthokonta
Cordyceps javanica	TQW10476.1	T	P	H	F	Q	I	TPHFQI	N		Fungi	Opisthokonta
Ophiocordyceps sinensis	EFCC7287	T	P	H	F	Q	I	TPHFQI	Y		Fungi	Opisthokonta
Pochonia chlamydosporia	XP 018147097.1	T	P	H	F	Q	I	TPHFQI	N		Fungi	Opisthokonta
Schizosaccharomyces pombe	P47943.2	T	P	H	F	Q	I	TPHFQI	N		Fungi	Opisthokonta
Sphaeroforma arctica	XP014150337.1	T	P	H	F	Q	V	TPHFQV	N		Protist	Opisthokonta
Chroomonas mesostigmatica	AFP65322.1	T	P	I	F	Q	I	TPIFQI	N		Protist	Cryptophyta
Brachionus plicatilis	RNA29548.0	T	P	I	F	Q	V	TPIFQV	N	Euryhaline rotifer in the family Brachionidae raised in the aquaculture industry as food for fish larvae	Animal	Opisthokonta
Thecamonas trahens	XP013758776.1	T	P	L	F	A	V	TPLFAV	N		Protist	Apusomonada
Guillardia theta	XP001713475.1	T	P	L	F	Q	I	TPLFQI	N		Protist	Cryptophyta
Crassostrea gigas	XP11421889.1	T	P	L	F	Q	T	TPLFQT	N	Pacific oyster	Animal	Opisthokonta
Ascoidea rubescens	XP020044986.1	T	P	L	F	Q	V	TPLFQV	N		Fungi	Opisthokonta
Dictyostelium discoideum	Q55D61.1	T	P	L	F	Q	V	TPLFQV	N		Protist	Amoebozoa
Ramazzottius varieornatus	GAV01675.1	T	P	L	F	Q	V	TPLFQV	N	Tardigrade (water bear)	Animal	Opisthokonta
Hanseniaspora uvarum	OEJ88685.1	T	P	N	F	Q	A	TPNFQA	N		Fungi	Opisthokonta
Dugesia japonica	BAF57644.0	T	P	N	F	Q	V	TPNFQV	N	Triclad	Animal	Opisthokonta
Aspergillus terreus	XP 001209019.1	T	P	Q	F	Q	I	TPQFQI	N		Fungi	Opisthokonta
Fusarium oxysporum	XP_031057399.1	T	P	Q	F	Q	I	TPQFQI	N		Fungi	Opisthokonta
Mytilinidion resinicola	XP 033573690.1	T	P	Q	F	Q	I	TPQFQI	N		Fungi	Opisthokonta
Trichodelitschia bisporula	KAF2400479.1	T	P	Q	F	Q	I	TPQFQI	N		Fungi	Opisthokonta
Bodo saltans	CUG05658.1	T	P	S	F	Q	I	TPSFQI	N		Protist	Discoba
Leptomonas pyrrhocoris	XP015652221.1	T	P	S	F	Q	I	TPSFQI	N		Protist	Discoba
Leptomonas seymouri	KPI82628.1	T	P	S	F	Q	I	TPSFQI	N	Obligatory insect parasite	Protist	Discoba
Vanderwaltozyma polyspora	A7TK55.1	T	P	S	F	Q	I	TPSFQI	N		Fungi	Opisthokonta
Trypanosoma rangeli	XP029238229.1	T	P	V	F	Q	I	TPVFQI	N		Protist	Discoba
Trypanosoma theileri	XP028885237.1	T	P	V	F	Q	V	TPVFQV	N		Protist	Discoba
Candida maltosa	EMG46633.1	T	P	Y	F	Q	I	TPYFQI	N		Fungi	Opisthokonta
Cyprinus carpio	KTG04934.1	T	P	Y	F	Q	I	TPYFQI	N	Carp	Animal	Opisthokonta
Danionella translucida	TRY81542.1	T	P	Y	F	Q	I	TPYFQI	N	Cyprinid (fish)	Animal	Opisthokonta
Poeciliopsis prolifica	JAO71077.1	T	P	Y	F	Q	I	TPYFQI	N	Blackstripe livebearer (fish)	Animal	Opisthokonta
Symbiodinium microadriaticum	OLP98526.1	T	P	Y	F	Q	I	TPYFQI	N		Protist	Alveolata
Bicyclus anynana	XP23943933.1	T	P	Y	F	Q	V	TPYFQV	N	Squinting bush brown butterfly	Animal	Opisthokonta
Bombyx mandarina	XP28037336.1	T	P	Y	F	Q	V	TPYFQV	N	Silk moth	Animal	Opisthokonta
Callinectes sapidus	ABG67961.1	T	P	Y	F	Q	V	TPYFQV	N	Blue crab	Animal	Opisthokonta
Cotesia chilonis	QBB01747.1	T	P	Y	F	Q	V	TPYFQV	N	Endoparasitoid of Chilo suppressalis, one of the economically most important rice pests in China and other Asian countries	Animal	Opisthokonta
Danaus plexippus	XP32529696.1	T	P	Y	F	Q	V	TPYFQV	N	Monarch butterfly	Animal	Opisthokonta
Drosophila ananassae	XP1962722.2	T	P	Y	F	Q	V	TPYFQV	N	Fruit fly	Animal	Opisthokonta
Drosophila arizonae	XP17858311.1	T	P	Y	F	Q	V	TPYFQV	N	Fruit fly	Animal	Opisthokonta
Drosophila biarmipes	XP16954343.1	T	P	Y	F	Q	V	TPYFQV	N	Fruit fly	Animal	Opisthokonta
Drosophila bipectinata	XP17098989.1	T	P	Y	F	Q	V	TPYFQV	N	Fruit fly	Animal	Opisthokonta
Drosophila busckii	XP17855403.1	T	P	Y	F	Q	V	TPYFQV	N	Fruit fly	Animal	Opisthokonta
Drosophila elegans	XP17115217.1	T	P	Y	F	Q	V	TPYFQV	N	Fruit fly	Animal	Opisthokonta
Drosophila erecta	XP1968873.2	T	P	Y	F	Q	V	TPYFQV	N	Fruit fly	Animal	Opisthokonta
Drosophila eugracilis	XP17079472.1	T	P	Y	F	Q	V	TPYFQV	N	Fruit fly	Animal	Opisthokonta
Drosophila ficusphila	XP17041264.1	T	P	Y	F	Q	V	TPYFQV	N	Fruit fly	Animal	Opisthokonta
Drosophila grimshawi	XP1988166.2	T	P	Y	F	Q	V	TPYFQV	N	Fruit fly	Animal	Opisthokonta
Drosophila hydei	XP23175123.1	T	P	Y	F	Q	V	TPYFQV	N	Fruit fly	Animal	Opisthokonta
Drosophila kikkawai	XP17023995.1	T	P	Y	F	Q	V	TPYFQV	N	Fruit fly	Animal	Opisthokonta
Drosophila mauritiana	XP33158603.1	T	P	Y	F	Q	V	TPYFQV	N	Fruit fly	Animal	Opisthokonta
Drosophila melanogaster	AAF52317.2	T	P	Y	F	Q	V	TPYFQV	N	Fruit fly	Animal	Opisthokonta
Drosophila miranda	XP17153270.1	T	P	Y	F	Q	V	TPYFQV	N	Fruit fly	Animal	Opisthokonta
Drosophila mojavensis	XP15020816.1	T	P	Y	F	Q	V	TPYFQV	N	Fruit fly	Animal	Opisthokonta
Drosophila navojoa	XP30240086.1	T	P	Y	F	Q	V	TPYFQV	N	Fruit fly	Animal	Opisthokonta
Drosophila novamexicana	XP30555925.1	T	P	Y	F	Q	V	TPYFQV	N	Fruit fly	Animal	Opisthokonta
Drosophila obscura	XP22229341.1	T	P	Y	F	Q	V	TPYFQV	N	Fruit fly	Animal	Opisthokonta
Drosophila persimilis	XP26843884.1	T	P	Y	F	Q	V	TPYFQV	N	Fruit fly	Animal	Opisthokonta
Drosophila pseudoobscura	XP1357204.2	T	P	Y	F	Q	V	TPYFQV	N	Fruit fly	Animal	Opisthokonta
Drosophila rhopaloa	XP16969625.1	T	P	Y	F	Q	V	TPYFQV	N	Fruit fly	Animal	Opisthokonta
Drosophila sechellia	XP2038023.1	T	P	Y	F	Q	V	TPYFQV	N	Fruit fly	Animal	Opisthokonta
Drosophila serrata	XP20810240.1	T	P	Y	F	Q	V	TPYFQV	N	Fruit fly	Animal	Opisthokonta
Drosophila suzukii	XP16943865.1	T	P	Y	F	Q	V	TPYFQV	N	Fruit fly	Animal	Opisthokonta
Drosophila takahashii	XP17015235.1	T	P	Y	F	Q	V	TPYFQV	N	Fruit fly	Animal	Opisthokonta
Drosophila willistoni	XP2065355.2	T	P	Y	F	Q	V	TPYFQV	N	Fruit fly	Animal	Opisthokonta
Dufourea novaeangliae	XP15428725.1	T	P	Y	F	Q	V	TPYFQV	N	Solitary ground-nesting bee	Animal	Opisthokonta
Ectocarpus siliculosus	CBJ30606.1	T	P	Y	F	Q	V	TPYFQV	N		Protist	Stramenopila
Fopius arisanus	JAG70722.1	T	P	Y	F	Q	V	TPYFQV	N	Egg–larval parasitoid used in control programs of Bactrocera dorsalis	Animal	Opisthokonta
Gracilariopsis chorda	PXF46642.1	T	P	Y	F	Q	V	TPYFQV	N		Protist	Rhodophyta
Hyposmocoma kahamanoa	XP26329051.1	T	P	Y	F	Q	V	TPYFQV	N	Moths endemic to Hawai'i	Animal	Opisthokonta
Manduca sexta	XP30033445.1	T	P	Y	F	Q	V	TPYFQV	N	Carolina sphinx moth	Animal	Opisthokonta
Melipona quadrifasciata	KOX67369.1	T	P	Y	F	Q	V	TPYFQV	N	Stingless bee	Animal	Opisthokonta
Musca domestica	XP5179420.1	T	P	Y	F	Q	V	TPYFQV	N	House fly	Animal	Opisthokonta
Nannochloropsis gaditana	EWM22954.1	T	P	Y	F	Q	V	TPYFQV	N		Protist	Stramenopila
Nannochloropsis salina	TFJ83324.1	T	P	Y	F	Q	V	TPYFQV	N		Protist	Stramenopila
Nomia melanderi	XP31829836.1	T	P	Y	F	Q	V	TPYFQV	N	Ground-nesting bee	Animal	Opisthokonta
Orchesella cincta	ODN03283.1	T	P	Y	F	Q	V	TPYFQV	N	Springtail (hexapod)	Animal	Opisthokonta
Papilio machaon	XP14369992.1	T	P	Y	F	Q	V	TPYFQV	N	Old World swallowtail	Animal	Opisthokonta
Papilio polytes	NP1298565.1	T	P	Y	F	Q	V	TPYFQV	N	Common Mormon swallowtail butterfly	Animal	Opisthokonta
Papilio xuthus	KPI98712.1	T	P	Y	F	Q	V	TPYFQV	N	Asian swallowtail	Animal	Opisthokonta
Pararge aegeria	JAA89318.1	T	P	Y	F	Q	V	TPYFQV	N	Speckled wood butterfly	Animal	Opisthokonta
Penaeus vannamei	ROT71181.1	T	P	Y	F	Q	V	TPYFQV	N	Pacific white shrimp	Animal	Opisthokonta
Phaedon cochleariae	CCJ09440.1	T	P	Y	F	Q	V	TPYFQV	N	Mustard beetle	Animal	Opisthokonta
Lotharella oceanica	AIB09851.1	T	P	Y	F	S	I	TPYFSI	N		Protist	Rhizaria
Achlya hypogyna	OQR92916.1	T	P	G	F	Q	V	TPGFQV	?		Protist	Stramenopila
Entamoeba dispar	XP001741647.1	T	P	L	F	Q	I	TPLFQI	?		Protist	Amoebozoa
Citrus unshiu	GAY43339.1	T	P	C	F	Q	V	TPCFQV		Neutral variants	Plant	Chloroplastida
Genlisea aurea	EPS60784.1	T	P	C	F	Q	V	TPCFQV		Neutral variants	Plant	Chloroplastida
Helianthus annuus	OTG22484.1	T	P	C	F	Q	V	TPCFQV		Neutral variants	Plant	Chloroplastida
Aegilops tauschii	XP 020166309.1	T	P	F	F	Q	I	TPFFQI			Plant	Chloroplastida
Alopecurus aequalis	AXY40449.1	T	P	F	F	Q	I	TPFFQI			Plant	Chloroplastida
Anthurium amnicola	JAT43674.1	T	P	F	F	Q	I	TPFFQI		Neutral variants	Plant	Chloroplastida
Arabidopsis thaliana	AAP37863.1	T	P	F	F	Q	I	TPFFQI			Plant	Chloroplastida
Arachis hypogaea	ALP46164.1	T	P	F	F	Q	I	TPFFQI			Plant	Chloroplastida
Brachypodium distachyon	XP_010227424.1	T	P	F	F	Q	I	TPFFQI			Plant	Chloroplastida
Brassica oleracea	AAF19805.1	T	P	F	F	Q	I	TPFFQI			Plant	Chloroplastida
Cannabis sativa	KAF4398191.1	T	P	F	F	Q	I	TPFFQI			Plant	Chloroplastida
Carex duriuscula	ATJ04328.1	T	P	F	F	Q	I	TPFFQI			Plant	Chloroplastida
Cenchrus americanus	AAY33860.1	T	P	F	F	Q	I	TPFFQI			Plant	Chloroplastida
Chlamydomonas reinhardtii	XP_001699375.1	T	P	F	F	Q	I	TPFFQI			Plant	Chloroplastida
Cicer arietinum	NP 001352094.1	T	P	F	F	Q	I	TPFFQI			Plant	Chloroplastida
Citrus unshiu	GAY37436.1	T	P	F	F	Q	I	TPFFQI			Plant	Chloroplastida
Dictyostelium discoideum	AAB36962.1	T	P	F	F	Q	I	TPFFQI			Protist	Amoebozoa
Eleusine indica	AOF40437.1	T	P	F	F	Q	I	TPFFQI			Plant	Chloroplastida
Genlisea aurea	EPS63850.1	T	P	F	F	Q	I	TPFFQI			Plant	Chloroplastida
Glycine max	XP 006597016.2	T	P	F	F	Q	I	TPFFQI			Plant	Chloroplastida
Helianthus annuus	OTG13344.1	T	P	F	F	Q	I	TPFFQI			Plant	Chloroplastida
Hordeum vulgare	KAE8806788.1	T	P	F	F	Q	I	TPFFQI			Plant	Chloroplastida
Hylocereus polyrhizus	ASZ85178.1	T	P	F	F	Q	I	TPFFQI			Plant	Chloroplastida
Mucuna pruriens	RDX58700.1	T	P	F	F	Q	I	TPFFQI			Plant	Chloroplastida
Nicotiana benthamiana	ANG84008.1	T	P	F	F	Q	I	TPFFQI			Plant	Chloroplastida
Nicotiana tabacum	NP 001312359.1	T	P	F	F	Q	I	TPFFQI			Plant	Chloroplastida
Oryza sativa	BAF20395.1	T	P	F	F	Q	I	TPFFQI			Plant	Chloroplastida
Panicum hallii	XP 025816077.1	T	P	F	F	Q	I	TPFFQI			Plant	Chloroplastida
Pisum sativum	AAR97917.1	T	P	F	F	Q	I	TPFFQI			Plant	Chloroplastida
Punica granatum	PKI43944.1	T	P	F	F	Q	I	TPFFQI			Plant	Chloroplastida
Salvia splendens	TEY76715.1	T	P	F	F	Q	I	TPFFQI			Plant	Chloroplastida
Sesuvium portulacastrum	APO15840.1	T	P	F	F	Q	I	TPFFQI			Plant	Chloroplastida
Setaria italica	XP 004951905.1	T	P	F	F	Q	I	TPFFQI			Plant	Chloroplastida
Solanum chilense	TMX04014.1	T	P	F	F	Q	I	TPFFQI			Plant	Chloroplastida
Striga asiatica	GER28394.1	T	P	F	F	Q	I	TPFFQI			Plant	Chloroplastida
Trifolium pratense	PNY14963.1	T	P	F	F	Q	I	TPFFQI			Plant	Chloroplastida
Triticum aestivum	AQU14667.1	T	P	F	F	Q	I	TPFFQI			Plant	Chloroplastida
Volvox carteri	XP 002958883.1	T	P	F	F	Q	I	TPFFQI			Plant	Chloroplastida
Zea mays	PWZ23799.1	T	P	F	F	Q	I	TPFFQI			Plant	Chloroplastida
Anthurium amnicola	JAT50068.1	T	P	F	F	Q	V	TPFFQV			Plant	Chloroplastida
Coccidioides immitis	Q1DQ20.1	T	P	H	F	Q	I	TPHFQI			Fungi	Opisthokonta
Aglaia odorata	Iwasaki	T	P	L	F	Q	I	TPLFQI			Plant	Chloroplastida	Y
Aglaia stellatopilosa	SBC	T	P	L	F	Q	I	TPLFQI			Plant	Chloroplastida	Y
Aglaia odorata	Iwasaki	T	P	L	F	Q	M	TPLFQM			Plant	Chloroplastida	Y
Aglaia stellatopilosa	SBC	T	P	L	F	Q	M	TPLFQM			Plant	Chloroplastida	Y
Raphidocelis subcapitata	GBF89574.1	T	P	N	F	Q	C	TPNFQC		Neutral variants	Plant	Chloroplastida
Chlorella variabilis	XP 005845171.1	T	P	Y	F	Q	I	TPYFQI			Plant	Chloroplastida
Raphidocelis subcapitata	GBF93533.1	T	P	Y	F	Q	I	TPYFQI			Plant	Chloroplastida
Tetraselmis sp.	JAC66962.1	T	P	Y	F	Q	I	TPYFQI			Plant	Chloroplastida
Trebouxia sp.	KAA6428368.1	T	P	Y	F	Q	I	TPYFQI			Plant	Chloroplastida
Pinus massoniana	AIZ74337.1	T	P	Y	F	Q	V	TPYFQV			Plant	Chloroplastida
Scaptodrosophila lebanonensis	XP30377851.1	T	P	Y	F	Q	V	TPYFQV			Animal	Opisthokonta
Sipha flava	XP25409576.1	T	P	Y	F	Q	V	TPYFQV			Animal	Opisthokonta
Y	XP22820526.1	T	P	Y	F	Q	V	TPYFQV			Animal	Opisthokonta
Stomoxys calcitrans	XP13117239.1	T	P	Y	F	Q	V	TPYFQV			Animal	Opisthokonta
Tribolium castaneum	NP1177648.1	T	P	Y	F	Q	V	TPYFQV			Animal	Opisthokonta
Trichoplusia ni	XP26727247.1	T	P	Y	F	Q	V	TPYFQV			Animal	Opisthokonta
Vanessa tameamea	XP26487663.1	T	P	Y	F	Q	V	TPYFQV			Animal	Opisthokonta
Zeugodacus cucurbitae	XP11193023.1	T	P	Y	F	Q	V	TPYFQV			Animal	Opisthokonta
