# Supplementary material for: Broad anti-pathogen potential of DEAD box RNA helicase eIF4A-targeting rocaglates
Source: Sci Rep. 2023 Jun 8;13:9297. doi: 10.1038/s41598-023-35765-6 (PMC10250355; doi:10.1038/s41598-023-35765-6)
Supplement: Supplementary file 4 — Supplementary Table S3. [file 41598_2023_35765_MOESM4_ESM.xlsx]

## Sheet: eIF4Aisoforms
Clade	Species (pathogen; non-pathogen)	Rocaglate-binding aa patterns (sensitive; resistant; unknown)
Protists	Thecamonas trahens	TPFFQI TPLFAV
Fungi	Cordyceps javanica	TPHFQI TPAFQV
	Neurospora crassa
	Pochonia chlamydosporia
	Purpureocillium lilacinum
	Diplocarpon rosae	TPHFQV TPAFQV
Plants	Anthurium amnicola	TPFFQI TPFFQV
	Citrus unshiu	TPFFQI TPCFQV
	Genlisea aurea
	Helianthus annuus
	Raphidocelis subcapitata	TPYFQI TPNFQC
	Aglaia sp.	TPLFQM TPLFQI
Animals	Xenopus tropicalis	TPFFQI TPFFQV
	X. laevis
	Mus musculus
	Rattus norvegicus
	Macaca fascicularis
	Gallus gallus
	Echinococcus multilocularis
	Bos taurus
	Cyprinus carpio	TPFFQI TPYFQI
	Danionella translucida
	Poeciliopsis prolifica
	Papilio polytes	TPFFQV TPYFQV
	Papilio xuthus
	Trichuris trichiura	TPFFQI TPLFQV
	Schistocephalus solidus	TPFFQI TPLFQI
	Hymenolepis microstoma	TPFFQV TPLFQI
	Schistosoma mansoni	TPFFQV TPLFQV
