# Supplementary material for: Broad anti-pathogen potential of DEAD box RNA helicase eIF4A-targeting rocaglates
Source: Sci Rep. 2023 Jun 8;13:9297. doi: 10.1038/s41598-023-35765-6 (PMC10250355; doi:10.1038/s41598-023-35765-6)
Supplement: Supplementary file 5 — Supplementary Table S4. [file 41598_2023_35765_MOESM5_ESM.xlsx]

## Sheet: singledouble mutants
Grouping	Eukaryote groupings [Protists(Pr); Fungi (F); Plants (P); Animals (A); non-natural (n-n)]	Motif	No. of mutations [Reference: human]	Mutation	Primer (fwd)	Primer sequence (5'→3')	Primer (rev)	Primer sequence (5'→3')
I	Pr; F; P; A	TPFFQI	Reference	na	na	na	na
		TPFFQV	1	I199V	pET28a_eIF4A-I199V_fwd	GTGTTCCAAAAGCTGAACAGCAACACCC	pET28a_eIF4A-I199Mut_rev	ATCGTAGATCTGGTCCTTGAAACCACG
		TPYFQI	1	F163Y	pET28a_eIF4A_F163Y_fwd	TACGATATGCTGAACCGTCGTTACCTG	pET28a_eIF4A-F163Mut_rev	CACACGGCCCGGGGTAC
		TPYFQV	2	F163Y; I199V	pET28a_eIF4A_F163Y_fwd	TACGATATGCTGAACCGTCGTTACCTG	pET28a_eIF4A-F163Mut_rev	CACACGGCCCGGGGTAC
					pET28a_eIF4A-I199V_fwd	GTGTTCCAAAAGCTGAACAGCAACACCC	pET28a_eIF4A-I199Mut_rev	ATCGTAGATCTGGTCCTTGAAACCACG
II	Pr; F; A	TPLFQI	1	F163L	pET28a_eIF4A_F163L_fwd	CTGGATATGCTGAACCGTCGTTACCTG	pET28a_eIF4A-F163Mut_rev	CACACGGCCCGGGGTAC
III	Pr; F	TPSFQI	1	F163S	pET28a_eIF4A_F163S_fwd	AGCGATATGCTGAACCGTCGTTACCTG	pET28a_eIF4A-F163Mut_rev	CACACGGCCCGGGGTAC
	Pr; A	TPVFQI	1	F163V	pET28a_eIF4A_F163V_fwd	GTGGATATGCTGAACCGTCGTTACCTG	pET28a_eIF4A-F163Mut_rev	CACACGGCCCGGGGTAC
		TPIFQI	1	F163I	pET28a_eIF4A_F163I_fwd	ATCGATATGCTGAACCGTCGTTACCTG	pET28a_eIF4A-F163Mut_rev	CACACGGCCCGGGGTAC
IV	F	TPGFQI	1	F163G	pET28a_eIF4A_F163G_fwd	GGCGATATGCTGAACCGTCGTTACCTG	pET28a_eIF4A-F163Mut_rev	CACACGGCCCGGGGTAC
		TPHFQI	1	F163H	pET28a_eIF4A_F163H_fwd	CACGATATGCTGAACCGTCGTTACCTG	pET28a_eIF4A-F163Mut_rev	CACACGGCCCGGGGTAC
		TPQFQI	1	F163Q	pET28a_eIF4A_F163Q_fwd	CAGGATATGCTGAACCGTCGTTACCTG	pET28a_eIF4A-F163Mut_rev	CACACGGCCCGGGGTAC
		TPEFQI	1	F163E	pET28a_eIF4A_F163E_fwd	GAGGATATGCTGAACCGTCGTTACCTG	pET28a_eIF4A-F163Mut_rev	CACACGGCCCGGGGTAC
	P	TPLFQM	2	F163L; I199M	pET28a_eIF4A_F163L_fwd	CTGGATATGCTGAACCGTCGTTACCTG	pET28a_eIF4A-F163Mut_rev	CACACGGCCCGGGGTAC
					pET28a_eIF4A-I199M_fwd	ATGTTCCAAAAGCTGAACAGCAACACCC	pET28a_eIF4A-I199Mut_rev	ATCGTAGATCTGGTCCTTGAAACCACG
n/n	n-n	TPCFQI	1	F163C	pET28a_eIF4A_F163C_fwd	TGCGATATGCTGAACCGTCGTTACCTG	pET28a_eIF4A-F163Mut_rev	CACACGGCCCGGGGTAC
		TPDFQI	1	F163D	pET28a_eIF4A_F163D_fwd	GACGATATGCTGAACCGTCGTTACCTG	pET28a_eIF4A-F163Mut_rev	CACACGGCCCGGGGTAC
		TPHFQM	2	F163H; I199M	pET28a_eIF4A_F163H_fwd	CACGATATGCTGAACCGTCGTTACCTG	pET28a_eIF4A-F163Mut_rev	CACACGGCCCGGGGTAC
					pET28a_eIF4A-I199M_fwd	ATGTTCCAAAAGCTGAACAGCAACACCC	pET28a_eIF4A-I199Mut_rev	ATCGTAGATCTGGTCCTTGAAACCACG
		TPNFQI	1	F163N	pET28a_eIF4A_F163N_fwd	AACGATATGCTGAACCGTCGTTACCTG	pET28a_eIF4A-F163Mut_rev	CACACGGCCCGGGGTAC
		TPWFQI	1	F163W	pET28a_eIF4A_F163W_fwd	TGGGATATGCTGAACCGTCGTTACCTG	pET28a_eIF4A-F163Mut_rev	CACACGGCCCGGGGTAC
