# Supplementary material for: Broad anti-pathogen potential of DEAD box RNA helicase eIF4A-targeting rocaglates
Source: Sci Rep. 2023 Jun 8;13:9297. doi: 10.1038/s41598-023-35765-6 (PMC10250355; doi:10.1038/s41598-023-35765-6)
Supplement: Supplementary file 6 — Supplementary Table S5. [file 41598_2023_35765_MOESM6_ESM.xlsx]

## Sheet: Sheet1
	ΔTm Silvestrol		ΔTm Zotatifin		ΔTm CR-31-B
Motif	MEAN	SEM	MEAN	SEM	MEAN	SEM	Motif
TPCFQI	5.91551	0.113891	8.35984	0.0464336	5.97131	0.371471	TPCFQI
TPDFQI	3.96465	0.0681678	6.31253	0.0804256	3.86714	0.0928675	TPDFQI
TPGFQI	5.02258	0.200075	5.38945	0.0928678	3.11467	0.0464336	TPGFQI
TPNFQI	6.23902	0.0878611	7.33907	0.0929037	6.82704	0.046451	TPNFQI
TPWFQI	7.68105	0.0723841	6.55993	0.055507	5.07147	0.27862	TPWFQI
TPFFQI	9.7387	0.0726078	7.71516	0.0804266	7.94264	0.0464336	TPFFQI
TPYFQV	8.91108	0.0614028	7.90535	0.0464369	7.73473	0.0464369	TPYFQV
TPFFQV	9.33112	0.0486856	7.97975	0.0464369	7.62738	0.0790059	TPFFQV
TPHFQI	6.40626	0.129397	6.02818	0.0928675	5.51636	0.0928683	TPHFQI
TPYFQI	8.91337	0.046245	7.38193	0.0464369	7.30109	0.0465243	TPYFQI
TPLFQI	2.12269	0.172383	4.32354	0.0804577	2.13827	0.0569385	TPLFQI
TPQFQI	5.55694	0.0923693	6.48569	0.0464516	4.3238	0.0929037	TPQFQI
TPSFQI	5.40492	0.050736	5.76963	0.0464532	4.35286	0.123091	TPSFQI
TPIFQI	3.07038	0.143745	5.06339	0.0464527	2.73082	0.080457	TPIFQI
TPEFQI	7.24029	0.115566	7.74934	0.0804266	5.88528	0.00515903	TPEFQI
TPLFQM	0.910239	0.0423342	2.67289	0.0928672	1.08053	0.0464339	TPLFQM
TPVFQI	4.22909	0.0508224	5.04615	0.0464369	3.55703	0.171123	TPVFQI
