# Supplementary material for: Broad anti-pathogen potential of DEAD box RNA helicase eIF4A-targeting rocaglates
Source: Sci Rep. 2023 Jun 8;13:9297. doi: 10.1038/s41598-023-35765-6 (PMC10250355; doi:10.1038/s41598-023-35765-6)
Supplement: Supplementary file 7 — Supplementary Table S6. [file 41598_2023_35765_MOESM7_ESM.xlsx]

## Sheet: singledouble mutants
eIF4A scaffold	Motif	Wild Type [Y/N]	Mutation	𝚫 melting temperature [℃]
Aedes aegypti	TPHFQV	Y	na	8.45532
	TPLFQV	N	H163L	6.10638
Homo sapiens	TPFFQI	Y	na	9.74
	TPFFQV	N	I199V	9.33
	TPHFQI		F163H	6.41
	TPLFQI		F163L	2.12
