# Supplementary material for: Broad anti-pathogen potential of DEAD box RNA helicase eIF4A-targeting rocaglates
Source: Sci Rep. 2023 Jun 8;13:9297. doi: 10.1038/s41598-023-35765-6 (PMC10250355; doi:10.1038/s41598-023-35765-6)
Supplement: Supplementary file 8 — Supplementary Table S7. [file 41598_2023_35765_MOESM8_ESM.xlsx]

## Sheet: singledouble mutants
	Mutation in Arg pocket	Average ∆Tm (melting temperature) for eIF4A variants alone and with Inhibitors [°C±SD]
		eIF4A alone	Silvestrol		CR-31-B		RocA
			RNA*	no RNA	RNA*	no RNA	RNA*	no RNA
Homo sapiens eIF4A variants	Wild Type	50.2 (±0.3)	59.5 (±0.0)	46,9 (±0.2)	58.6 (±0.4)	47.3 (±0.2)	58.2 (±0.2)	46.7 (±0.4)
	R110A	51.4 (±0.3)	50.4 (±0.3)	47.1 (±0.4)	51.2 (±0.1)	47.4 (±0.4)	50.8 (±0.2)	47.1 (±0.2)
	R282A	51.0 (±0.4)	56.0 (±0.2)	47.9 (±0.2)	54.9 (±0.1)	47.8 (±0.3)	54.6 (±0.1)	47.9 (±0.2)
	R311A	48.4 (±0.4)	45.3 (±0.1)	45.0 (±0.2)	44.2 (±0.1)	45.3 (±0.4)	42.1 (±0.2)	44.3 (±0.2)
	R110A; R282A; R311A	49.9 (±0.4)	46.6 (±0.4)	47.0 (±0.2)	46.7 (±0.2)	47.2 (±0.0)	46.3 (±0.4)	46.7 (±0.3)
* polypurine RNA (AG)5
	Mutation in Arg pocket	Difference ∆Tm (melting temperature) for eIF4A variants with Inhibitors compared to eIF4A alone[°C±SD]
		eIF4A alone	Silvestrol		CR-31-B		RocA
			RNA*	no RNA	RNA*	no RNA	RNA*	no RNA
Homo sapiens eIF4A variants	Wild Type	50.2 (±0.3)	9.3 (±0.0)	-3.3 (±0.2)	8.4 (±0.4)	-2.9 (±0.2)	8 (±0.2)	-3.5 (±0.4)
	R110A	51.4 (±0.3)	-1.0 (±0.3)	-4.3 (±0.4)	0.2 (±0.1)	-4.0 (±0.4)	-0.6 (±0.2)	-4.3 (±0.2)
	R282A	51.0 (±0.4)	5.0 (±0.2)	-3.1 (±0.2)	3.9 (±0.1)	-3.2 (±0.3)	3.6 (±0.1)	-3.1 (±0.2)
	R311A	48.4 (±0.4)	-3.1 (±0.1)	-3.4 (±0.2)	-4.2 (±0.1)	-3.1 (±0.4)	-6.3 (±0.2)	-4.1 (±0.2)
	R110A; R282A; R311A	49.9 (±0.4)	-3.3 (±0.4)	-2.9 (±0.2)	-3.2 (±0.2)	-2.7 (±0.0)	-3.6 (±0.4)	-3.2 (±0.3)
* polypurine RNA (AG)5
